# Supplementary material for: Differential Impacts of Extreme Weather Events on Vector-Borne Disease Transmission Across Urban and Rural Settings: A Scoping Review
Source: Healthcare (Basel). 2025 Sep 25;13(19):2425. doi: 10.3390/healthcare13192425 (PMC12524810; doi:10.3390/healthcare13192425)
Supplement: Supplementary file 1 [file healthcare-13-02425-s001.zip]

Archive with 1 entries (1 files):
- healthcare-3817675-supplementary.pdf
